# Supplementary material for: Evaluation of the Therapeutic Potential of Sulfonyl Urea Derivatives as Soluble Epoxide Hydrolase (sEH) Inhibitors
Source: Molecules. 2024 Jun 26;29(13):3036. doi: 10.3390/molecules29133036 (PMC11242993; doi:10.3390/molecules29133036)
Supplement: Supplementary file 1 [file molecules-29-03036-s001.zip]

Archive with 1 entries (1 files):
- molecules-3054635-supplementary.pdf
